# Supplementary material for: Exploring the associations between data-driven insomnia disorder combined with mild anxiety or/and depressive symptoms and the efficacy of Cognitive-Behavioral Therapy for insomnia
Source: Int J Clin Health Psychol. 2025 Apr 8;25(1):100562. doi: 10.1016/j.ijchp.2025.100562 (PMC12005858; doi:10.1016/j.ijchp.2025.100562)
Supplement: Supplementary file 2 [file mmc2.xlsx]

## Sheet: Sheet1
Supplemental Table 1: Baseline Characteristics Statistical Analysis between the groups receiving CBT-I or CBT-I plus
Cluster	Measure	t-Value	p-Value
Cluster 1	sTST	0.095	0.925
Cluster 2	sTST	-0.114	0.909
Cluster 1	PSQI	0.316	0.753
Cluster 2	PSQI	-0.839	0.405
Cluster 1	HAMD	-1.743	0.087
Cluster 2	HAMD	-1.19	0.239
Cluster 1	HAMA	-0.119	0.906
Cluster 2	HAMA	0.271	0.787
